# Supplementary material for: SARS-CoV-2 specific antibody and neutralization assays reveal the wide range of the humoral immune response to virus
Source: Commun Biol. 2021 Jan 29;4:129. doi: 10.1038/s42003-021-01649-6 (PMC7846565; doi:10.1038/s42003-021-01649-6)
Supplement: Supplementary file 4 — Supplementary Data 1 [file 42003_2021_1649_MOESM4_ESM.xlsx]

## Sheet: Master Table
Group	Days between Positive PCR Test and Blood Draw	Severity	Sex	Age	Sample ID	S-RBD IgG Antibody levels (AUC)	N IgG AUC	S-RBD IgA	S-RBD IgG1	S-RBD IgG2	S-RBD IgG3	S-RBD IgG4	S-RBD IgM	Cov-2 NT50	SARS NT50
ME/CFS		1-Healthy Controls			55	2863	3415	2112	2125	2119	2078	2059		1
ME/CFS		1-Healthy Controls			56	2457	3153	2395	2131	2142	2102	2072		1
ME/CFS		1-Healthy Controls			57	3694	3628	2133	2138	2153	2106	2142		1
ME/CFS		1-Healthy Controls			58	4592	3362	2158	2144	2117	2191	2090		1
ME/CFS		1-Healthy Controls			59	2669	3359	2233	2183	2160	2295	2062		1
ME/CFS		1-Healthy Controls			60	2505	3773	2283	2185	2139	2149	2087		1
ME/CFS		1-Healthy Controls			61	2957	3257	2143	2164	2129	2125	2093		1
ME/CFS		1-Healthy Controls			62	2479	3530	2225	2167	2121	2112	2097		1
ME/CFS		1-Healthy Controls			63	2799	3485	2160	2186	2105	2089	2044		1
ME/CFS		1-Healthy Controls			64	3633	3407	2270	2178	2123	2123	2098		1
ME/CFS		1-Healthy Controls			CFSC-002-2	2161	3369
ME/CFS		1-Healthy Controls			CFSC-104	2803	3317
ME/CFS		1-Healthy Controls			CFSC-104-2	2752	3399
ME/CFS		1-Healthy Controls			CFSC-107-2	2385	3462
ME/CFS		1-Healthy Controls			CFSC-113	2159	3501
ME/CFS		1-Healthy Controls			CFSC-113-2	2295	3396
ME/CFS		1-Healthy Controls			CFSC-122	2183	3525
ME/CFS		1-Healthy Controls			CFSC-122-2	2328	3473
ME/CFS		1-Healthy Controls			CFSC-123-2	2401	3940
ME/CFS		1-Healthy Controls			CFSC-124	3161	3417
ME/CFS		1-Healthy Controls			CFSC-124-2	2973	3486
ME/CFS		1-Healthy Controls			CFSC-133	2538	3201
ME/CFS		1-Healthy Controls			CFSC-133-2	2470	3253
ME/CFS		1-Healthy Controls			CFSC-146	2146	3072
ME/CFS		1-Healthy Controls			CFSC-146-2	2399	3358
ME/CFS		1-Healthy Controls			CFSC-151-2	2353	3247
ME/CFS		1-Healthy Controls			CFSC-23-2	2158	4054
ME/CFS		1-Healthy Controls			CFSC-23-3	2299	3795
ME/CFS		1-Healthy Controls			CFSC-28	2150	3892
ME/CFS		1-Healthy Controls			CFSC-49-3	2595	6257
ME/CFS		1-Healthy Controls			CFSC-74-2	2285	3249
ME/CFS		1-Healthy Controls			CFSC-79-2	2377	3379
ME/CFS		1-Healthy Controls			CFSC-82	2243	9533
ME/CFS		1-Healthy Controls			CFSC-83	2736	3634
ME/CFS		1-Healthy Controls			CFSC-84	2230	4073
ME/CFS		1-Healthy Controls			CFSC-85	2268	3244
ME/CFS		1-Healthy Controls			CFSC-97	2211	4498
ME/CFS		1-Healthy Controls			CFSC-97-2	2309	4535
ME/CFS		1-Healthy Controls			HC-1	2083	3237
ME/CFS		1-Healthy Controls			HC-17-3	2303	3014
ME/CFS		1-Healthy Controls			HC-2	2101	3194
ME/CFS		1-Healthy Controls			HC-23-3	3761	3285
ME/CFS		1-Healthy Controls			HC-3	2166	3315
ME/CFS		1-Healthy Controls			HC-4	2170	3108
ME/CFS		1-Healthy Controls			HC-42	2240	3302
ME/CFS		1-Healthy Controls			HC-42-2	2311	3266
ME/CFS		1-Healthy Controls			HC-5	2211	3397
ME/CFS		1-Healthy Controls			HC-52	2221	3674
ME/CFS		1-Healthy Controls			HC-52-2	2335	3722
ME/CFS		1-Healthy Controls			HC-56-2	2313	3250
ME/CFS		1-Healthy Controls			HC-69	2160	3194
ME/CFS		1-Healthy Controls			HC-69-2	2330	3251
ME/CFS		1-Healthy Controls			HC-70	2291	3400
ME/CFS		1-Healthy Controls			HC-70-2	2515	7828
ME/CFS		1-Healthy Controls			HC-73-2	2274	3158
ME/CFS		1-Healthy Controls			HC-79-2	2345	3274
NY		2-negative	M	64	4876	3420	3310	2283	2152	2379	2273	2219	2051	1	1
NY		2-negative	F	50	4975	2760	3191	2141	2168	2290	2201	2138	2039	1	1
NY		2-negative	M	35	4979	2824	4125	2158	2299	2254	2277	2403	2051	1	1
NY		2-negative	M	35	4981	2816	3943	2164	2164	2285	2315	2591	2062	1	1
NY		2-negative	F	57	5001	2748	6659	2182	2241	2325	2314	2326	2229	1	1
NY		2-negative	F	74	5003	3693	4510	2201	2860	2303	2323	2126	2015	1
NY		2-negative	M	63	5023	2725	4268	2134	2131	2341	2251	2074	2105	1	1
NY		2-negative	F	64	5031	2615	4557	2122	2172	2319	2280	2123	2040	1	1
NY		2-negative	M	41	5032	2638	3965	2087	2120	2279	2371	2077	2091	1	1
NY		2-negative	F	25	5052	2528	4030							1
NY		2-negative	M	32	5053	2409	3582							1
NY		2-negative	F	31	5054	2952	3535							1
NY		2-negative	F	31	5055	3502	8769	2327	2449					1
NY		2-negative	F	60	5057	2480	4206							1
NY		2-negative	F	31	5065	2551	4109							1
NY		2-negative	F	66	5066	2472	3849							1
NY		2-negative	F	42	5068	2860	3959
NY		2-negative	M	39	5069	2624	3736
NY		2-negative	F	34	5070	2711	4064
NY		2-negative	M	59	5091	4346	9479	2292	2426					1
NY		2-negative	F	47	5092	2817	3796
NY		2-negative	F	41	5096	2517	3578
NY		2-negative	M	63	5123	2608	3627
NY		2-negative	F	70	5124	2504	3727
NY		2-negative	F	66	5131	2431	3496
NY		2-negative	M	63	5132	2495	3488
NY		2-negative	F	29	5135	2499	3511
NY		2-negative	F	81	5140	2397	3393
NY		2-negative	F	74	5143	3292	4191	2867	5058					1
NY		2-negative	F	41	5145	2671	3536
NY		2-negative	F	64	5166	2398	3369
NY		2-negative	F	28	5167	2697	3248
NY		2-negative	F	37	5190	2629	3081	2262	2215					1
NY		2-negative	M	68	5191	2293	3059
NY		2-negative	F	81	5192	2362	3193
NY		2-negative	F	68	5193	2253	3034
NY		2-negative	M	42	5194	2322	3178
NY		2-negative	M	74	5223	2245	3134
NY		2-negative	F	73	5226	2269	3167
NY		2-negative	M	77	5228	2389	3092
NY		2-negative	F	16	5229	2489	3021
NY		2-negative	M	56	5230	2430	3265
NY		2-negative	F	60	5247	2459	3178
NY		2-negative	M	82	5255	2520	3048
NY		2-negative	F	65	5256	2320	3683
NY		2-negative	M	67	5258	2285	3121
NY		2-negative	F	70	5259	5937	3220	2536	2329					1
NY		2-negative	M	66	5260	2511	3258
NY		2-negative	M	7	5264	3882	3256	2276	2319					1
NY		2-negative	M	25	5296	2304	3271
NY		2-negative	M	68	5301	2108	3077
NY		2-negative	F	65	5302	2150	2996
NY		2-negative	F	31	5303	2050	3117
NY		2-negative	F	38	5304	2017	3034
NY		2-negative	F	22	5305	2183	3137
NY		2-negative	F	74	5330	2077	2860
NY		2-negative	F	70	5331	2606	3298	2639	4025
NY		2-negative	M	68	5332	2214	3399
NY		2-negative	F	59	5333	2096	3309
NY		2-negative	F	54	5340	2699	5192	2448	2288					1
NY		2-negative	F	53	5341	3508	4761	2274	2317					1
NY		2-negative	F	79	5356	2070	2995
NY		2-negative	F	20	5357	2112	3592
NY		2-negative	F	64	5358	2140	3053
NY		2-negative	F	70	5359	2577	3302
NY		2-negative	F	69	5374	2182	3819
NY		2-negative	F	54	5375	2119	3241
NY		2-negative	M	58	5376	2108	3139
NY		2-negative	F	35	5386	2393	3030
NY		2-negative	F	53	5391	2166	3699
NY		2-negative	M	52	5392	2153	3143
NY		2-negative	F	43	5417	2172	3008
NY		2-negative	F	77	5418	2179	3254
NY		2-negative	F	70	5419	2125	3221
NY		2-negative	M	73	5435	2175	3243
NY		2-negative	M	69	5436	2116	2878
NY		2-negative	F	54	5456	2106	3025
NY		2-negative	F	72	5457	2152	2915
NY		2-negative	M	72	5458	2140	3778
NY		2-negative	F	57	5459	2157	3418
NY		2-negative	M	37	5460	2109	3067
NY		2-negative	F	38	5475	2324	3423
NY		2-negative	F	15	5486	2184	3667
NY		2-negative	F	73	5488	2224	3105
NY		2-negative	M	74	5490	2111	3459
NY		2-negative	F	51	5492	2156	3507
NY		2-negative	M	78	5511	2078	3317
NY		2-negative	F	40	5512	2101	3294
NY		2-negative	F	6	5513	2154	3752
NY		2-negative	F	25	5520	2246	3295
NY		2-negative	F	78	5531	2164	3712
NY		2-negative	M	44	5532	2120	2876
UCONN	17	3-outpatient	M	48	97	1183537	490588	118439	1619074	7017	17550	2347		3468	154.2
UCONN	10	3-outpatient	F	57	155	36279	240531	24692	66824	2270	2230	2127		84.41	127.8
UCONN	45	3-outpatient	F	51	207	93269	326979	72638	113797	2331	2762	2081		210.1	12
UCONN	33	3-outpatient	M	34	208	144406	784482	4547	188745	2374	2731	2105		193.9	317.9
UCONN	44	3-outpatient	F	26	209	473478	557904	15207	748082	2803	31892	2160		275	106.2
UCONN	36	3-outpatient	F	26	210	96859	83824	2449	173769	2451	2463	2095		136.5	2
UCONN	29	3-outpatient	F	35	211	150339	24018	3497	218211	2761	4134	2068		136.7	157.3
UCONN	42	3-outpatient	F	43	212	133743	41757	2614	207044	2161	3213	2102		132.6	57.9
UCONN	13	3-outpatient	M	30	213	62774	192981	27534	93706	2326	4504	2064		68.32	2
UCONN	28	3-outpatient	F	31	214	88181	25287	4892	162587	2776	3974	2074		62.4	136.9
UCONN	46	3-outpatient	F	39	215	9183	66820	2333	5374	2172	2143	2102		23.01	83
UCONN	42	3-outpatient	F	29	216	277808	675300	4466	385958	2324	9926	2111		295	332.1
UCONN	42	3-outpatient	F	29	217	82008	34020	3169	122543	3177	2703	2115		95.59	1
UCONN	46	3-outpatient	F	53	218	1060614	503271	13000	1247134	8015	39215	2196		1387	94.73
UCONN	49	3-outpatient	F	59	221	1034169	766156	4752	1243603					367	108
UCONN	48	3-outpatient	F	44	223	64072	19294	8311	133505					50.15	69
UCONN	57	3-outpatient	F	59	225	749376	753762	13366	781412					256.2	44.78
UCONN	58	3-outpatient	F	60	238	435895	432606	4241	653919					196.8	1
UCONN	34	3-outpatient	M	27	241	6876	4712	2619	11860					73.92	37.83
UCONN	27	3-outpatient	F	48	243	345197	255880	15779	464073					305.6	11
UCONN	70	3-outpatient	M	43	250	57974	43393	2428	89646					2.023	11
UCONN	30	3-outpatient	F	59	266	945459	319248	9093	1886158					1781	113
UCONN	45	3-outpatient	F	40	271	249110	320391	3077	218332					329.1	53.83
NY	N/A	3-outpatient	F	69	4977	202627	1371692	9876	411143	2694	26580	2298	2483	476.6	1,5
NY	N/A	3-outpatient	F	58	5002	215622	254643	9201	468303	2352	2654	2115	2147	306.7	166
NY	62	3-outpatient	F	54	5004	449190	591896	3549	760432	2666	56694	2367	2151	66.86	134
NY	59	3-outpatient	M	55	5064	889855	1456263	5409	1124085					1103
NY	45	3-outpatient	F	46	5067	248768	489560	40397	226598					17.38
NY	43	3-outpatient	F	38	5095	41456	62007	3343	58137					41.77
NY		3-outpatient	F	45	5097	244860	135765	12720	846279					96
NY		3-outpatient	F	52	5133	332565	330938	3561	980561					377.2
NY		3-outpatient	F	53	5144	474178	586504	2795	767885					199.7
NY		3-outpatient	M	57	5209	182726	241442	22569	284050					7030
NY		3-outpatient	M	56	5210	280111	246790	3164	507210					1806
NY	N/A	3-outpatient	F	17	5257	21003	8906	3668	42057					34
NY		3-outpatient	M	47	5268	81703	112722	2732	174897					37.47
NY		3-outpatient	M	32	5387	59567	80685	28643	129012					161.7
NY	N/A	3-outpatient	M	74	5484	32902	134789	4307	207356
NY	N/A	3-outpatient	F	72	5485	18746	73856	3259	43592
NY	28	4- hospitalized	M	60	4675	2171193	1914435	38695	2146587	11058	38532	7610	2749	11083	526.7
NY	35	4- hospitalized	M	63	4676	1958338	1782113	14370	2166069	35459	170367	13942	2261	2943	97
NY	10	4- hospitalized	M	40	4678	312520	2469318	11046	453085	2483	15247	2621	2405	1006	144
NY	3	4- hospitalized	F	50	4680	1140949	316512	9035	1402565	13259	103199	2659	2476	1862	11
NY	7	4- hospitalized	F	63	4682	10090	52452	2800	5061	2272	2312	2170	2168	85.35	49.47
NY	30	4- hospitalized	M	60	4687	1965184	1148677	16039	2014341	3464	624197	2087	5696	21568	136
NY	30	4- hospitalized	F	87	4688	639729	332706	47078	681201	2596	40783	2198	2175	259.4	14
NY	4	4- hospitalized	F	50	4703	1112721	404044	9657	1627015	14036	83528	2291	2558	2070	15
NY	8	4- hospitalized	F	63	4704	13735	125057	3357	9290	2255	2393	2109	2194	60.95	11
NY	29	4- hospitalized	M	66	4709	1546778	807766	14031	1722051	3098	75686	2409	3936	1507	165.4
NY	31	4- hospitalized	F	87	4710	602807	364995	49644	758675	2604	33850	2179	2141	324.6	2
NY	35	4- hospitalized	F	71	4712	1346752	403370	29528	1560823	16841	73608	7746	4248	2364	124
NY	10	4- hospitalized	F	55	4713	2222571	1358568	49157	2362192	11607	145274	2170	2812	3698	89
NY	16	4- hospitalized	M	35	4714	1147410	665572	45649	1360643	46814	120136	2221	2165	790.2	4
NY	7	4- hospitalized	F	62	4716	440483	280960	7898	727910	3046	16907	2284	2200	1714	62
NY	30	4- hospitalized	M	69	4717	848530	1104611	9605	1093507	33694	76989	2164	2486	2003	65.19
NY	35	4- hospitalized	F	87	4813	720732	361852	10268	928664	46890	65759	46789	2583	1490	109
NY	49	4- hospitalized	F	70	5072	1134176	511379	11418	1990708					1804
NY	1	4- hospitalized	F	44	5073	151964	242004	3077	355414					399.8
NY	N/A	5-ICU or expired	F	68	4672	1278771	1445892	31942	1612695	7433	45334	2814	7726	4504	81
NY	35	5-ICU or expired	F	75	4679	2129709	606694	16453	2067846	8074	153977	2262	2340	1286	268
NY	19	5-ICU or expired	F	74	4683	1300056	451297	11200	1423293	3044	74695	2194	2256	1716	364.8
NY	32	5-ICU or expired	F	62	4684	1269045	1916621	9946	1449412	12133	159313	2334	2198	2148	11
NY	20	5-ICU or expired	M	64	4685	1178830	878131	322569	1271259	4198	261105	2333	2500	7558	72
NY	16	5-ICU or expired	M	77	4699	2075052	2868329	14918	2034453	14851	210871	21437	2498	4769	11
NY	18	5-ICU or expired	M	57	4700	1886702	1881448	48725	2081678	6260	3658	2499	3284	2362	428.4
NY	36	5-ICU or expired	F	75	4702	2041077	605758	15649	2001306	7604	146232	2125	2223	1155	177.6
NY	20	5-ICU or expired	F	74	4705	1379127	409067	12035	1547224	3093	62803	2303	2168	2162	491.9
NY	33	5-ICU or expired	F	62	4706	1289929	1910600	11073	1593744	11500	132850	2352	2215	2051	11
NY	21	5-ICU or expired	M	64	4707	1137800	853420	325502	1411630	4030	229985	2269	2529	6680	127
NY	28	5-ICU or expired	F	76	4711	1946501	1235579	15775	2248952	3323	460545	2121	11892	16928	139.7
NY	3	5-ICU or expired	F	70	4715	82937	185624	12438	142125	2372	4537	2206	2411	254.4	125.5
NY	N/A	5-ICU or expired	F	68	4874	1205868	1551839	26955	1709816	7974	23560	2429	12611	1688	1
NY	20	5-ICU or expired	M	77	4878	2325905	3246926	17705	2716791	13712	148066	11752	5179	1959	67
NY	19	5-ICU or expired	F	67	4885	998783	1975174	36326	1500052	2871	6635	2270	9359	3149	2
NY	31	5-ICU or expired	M	53	4889	1706667	1229282	28592	2190071	36282	722457	26484	3485	798.4	1
NY	29	5-ICU or expired	M	70	4921	1252631	654335	9647	1600351	3100	8687	2806	16794	888.5	1,5
NY	30	5-ICU or expired	M	53	4924	1564051	1082959	22864	2072224	28801	670466	22526	3336	1207	9
NY	31	5-ICU or expired	M	70	4961	1164481	562163	9228	1380080	3139	8738	2889	8170	753.2	1,5
NY	55	5-ICU or expired	M	45	5071	1304029	1111883	9322	2328616					6115
NY	1	5-ICU or expired	F	80	5075	387436	335267	5364	866853					29.61
NY	6	5-ICU or expired	F	70	5389	147404	42727	2886	568446					209
NY	65	5-ICU or expired	F	81	5424	590052	248848	10113	1440043					1836
Los Angeles, CA	71	6-Plasma donor	M	68	Cal-3561	403322	466345	4241	528838					219.5	178.5
Los Angeles, CA	60	6-Plasma donor	F	24	Cal-3570	399599	441048	4463	537217					150.6	71.09
Los Angeles, CA	68	6-Plasma donor	F	34	Cal-3575	20372	38923	2415	20065					94.14	5
Los Angeles, CA	66	6-Plasma donor	M	21	Cal-3576	158829	28765	3523	231446					250.3	12
Los Angeles, CA	61	6-Plasma donor	F	56	Cal-3585	585632	379955	10444	911652					230.4	166
Los Angeles, CA	55	6-Plasma donor	M	32	Cal-3599	97011	41837	3989	330090					72.1	94.55
Los Angeles, CA	56	6-Plasma donor	M	32	Cal-3606	536954	668506	2916	776419					90.82	38.69
Los Angeles, CA	72	6-Plasma donor	M	38	Cal-3615	171730	219505	6786	216812					189.7	4
Los Angeles, CA	56	6-Plasma donor	M	58	Cal-3637	665630	849133	16326	1074847					1059	493.3
Los Angeles, CA	51	6-Plasma donor	F	52	Cal-3647	323999	246934	3296	529005					236	171.8
Los Angeles, CA	60	6-Plasma donor	M	53	Cal-3648	516309	440153	2867	640103					544.1	323.7
Los Angeles, CA	60	6-Plasma donor	F	48	Cal-3653	210046	497775	2669	336517					286.2	12
Los Angeles, CA	54	6-Plasma donor	M	58	Cal-3681	799994	849808	14688	1085072					567.7	8
Los Angeles, CA	74	6-Plasma donor	F	44	Cal-3690	9214	17609	5876	385459					69.68	203.9
Los Angeles, CA	72	6-Plasma donor	M	38	Cal-3691	519315	434591	10393	1164173					612.4	632.8
Los Angeles, CA	64	6-Plasma donor	M	52	Cal-3692	88525	129246	3189	103064					49.58	491.4
Los Angeles, CA	64	6-Plasma donor	M	61	Cal-3694	194569	707122	10693	259098					1498	214.2
Los Angeles, CA	60	6-Plasma donor	F	51	Cal-3698	726609	917391	20921	1018876					169.1	276
Los Angeles, CA	73	6-Plasma donor	M	55	Cal-3702	1198111	265395	2791	2171880					259.9	216
Los Angeles, CA	69	6-Plasma donor	M	59	Cal-3710	882153	864300	4305	1171916					2454	39.78
Los Angeles, CA	85	6-Plasma donor	F	49	Cal-3713	156119	236647	2624	221403					60.76	365.8
Los Angeles, CA	72	6-Plasma donor	F	39	Cal-3715	320824	530122	2392	418242					30.49	310.9
Los Angeles, CA	71	6-Plasma donor	F	44	Cal-3718	718257	1722449	2556	768839					113.4	19.83
Los Angeles, CA	77	6-Plasma donor	M	41	Cal-3740	215088	401555	5875	301386					189.9	228.9
Los Angeles, CA	59	6-Plasma donor	M	41	Cal-3741	77399	74926	4516	113034					21.86	118.7
Los Angeles, CA	73	6-Plasma donor	F	50	Cal-3746	180397	41445	3246	217589					78.76	131.4
Los Angeles, CA	62	6-Plasma donor	F	27	Cal-3757	19854	77817	2258	346313					1	140.3
Los Angeles, CA	42	6-Plasma donor	M	47	Cal-3777	475492	145695	13823	896491					349.7	120.9
Los Angeles, CA	74	6-Plasma donor	M	38	Cal-3803	15769	31545	2350	72760					57.99	51.38
Los Angeles, CA	52	6-Plasma donor	F	49	Cal-3827	539101	306629	4958	826201					153.1	279.4
Los Angeles, CA	69	6-Plasma donor	F	33	Cal-3834	69373	100169	4632	113283					38.55	214
Los Angeles, CA	69	6-Plasma donor	F	60	Cal-3844	503405	390108	5060	878442					266.9	149
Los Angeles, CA	86	6-Plasma donor	M	48	Cal-3847	16388	14821	2300	89825					14.85	115.7

## Sheet: Fig 1d
		S-RBD	S1	S1 NTD	S2-ECD	N Protein
4675		1517312	914995	726596	672935	1914435
4678		205490	50807	287082	45006	2469318
4679		1454492	817716	686582	277506	606694
4680		784517	403950	459153	260911	316512
4682		132597	57179	85304	172658	52452
4685		1042458	483592	692763	1226356	878131
4703		947255	462933	555552	420073	404044
4704		353564	157087	230192	309896	125057
4707		1246125	595214	875493	1290599	853420
4710		558095	293882	605522	186707	364995
4713		1494111	967951	927236	284569	1358568
4714		666633	327581	504451	338276	665572
4715		46885	7626	50584	21056	185624
4716		255100	106757	172480	59144	280960
4878		1508519	854699	835722	637031	3246926
4889		1089923	632429	544763	623125	1229282
4977		110096	45487	144876	169537	1371692
5001		3035	2660	8812	10799	6659
5002		245210	106239	118766	264530	254643
5003		3255	2970	8356	3953	4510
5023		2915	2543	8849	7185	4268
97		1319980	385234	215507	214041	490588
155		32369	17139	74834	189182	240531
207		89613	20574	113737	97104	326979
214		57847	21322	46319	157753	25287
216		214974	103765	183463	196450	675300
217		52294	20571	35775	136746	34020
223		59451	23848	42976	43398	19294
238		220543	97157	80147	154689	432606
241		8409	4282	12711	83702	4712
243		285226	94553	146788	255039	255880
250		40064	8367	13878	20927	43393
266		997778	487707	419524	321687	319248
Cal-3561		178170	85374	178155	354448	466345
Cal-3570		167269	66233	113745	161907	441048
Cal-3606		239392	132382	144438	104185	668506
Cal-3648		300811	113736	93432	366013	440153
Cal-3690		5218	2865	12691	4628	17609
Cal-3692		31803	12725	19944	311408	17609
Cal-3741		29677	11517	17159	26858	74926
Cal-3757		11580	4100	11676	115450	77817
Cal-3777		273432	146502	150088	232661	145695
Cal-3803		8062	4090	16566	40306	31545
Cal-3827		302129	116539	117393	275685	306629
Cal-3834		27688	9019	20378	23036	100169
5031		3158	2747	8837	10940	4557

## Sheet: Fig1e-1
	ELISA AUC	Bead-Based Assay
97	11844.1	1319980
155	1213.38	32369
207	1596.38	89613
214	2175.71	57847
216	3115.51	214974
217	2700.32	52294
223	2230.42	59451
238	3894.39	220543
241	1081.42	8409
243	5172.13	285226
250	1358.21	40064
266	7808.08	997778
4675	10897.8	1517312
4678	3002.86	205490
4679	7833.83	1454492
4680	6848.97	784517
4682	1461.2	132597
4685	5458.58	1042458
4703	7248.06	947255
4704	1068.54	353564
4707	5300.87	1246125
4710	2690.67	558095
4713	6272.86	1494111
4714	4528.43	666633
4715	1252	46885
4716	3089.76	255100
4878	7666.47	1508519
4889	9951.6	1089923
4977	1596.38	110096
5002	2436.41	245210
5003	962.332	3255
5023	1136.13	2915
Cal-3561	2394.56	178170
Cal-3570	2307.66	167269
Cal-3606	2693.89	239392
Cal-3648	2117.77	300811
Cal-3690	1589.94	5218
Cal-3692	1969.72	31803
Cal-3741	1519.13	29677
Cal-3757	1316.37	11580
Cal-3777	4203.36	273432
Cal-3803	1149.01	8062
Cal-3827	2584.46	302129
Cal-3834	1615.69	27688
thresolds	1295.02	3459.63

## Sheet: Fig1e-2
	ELISA	Bead-Based Assay
97	11844.1	1319980
155	1213.38	32369
207	1596.38	89613
214	2175.71	57847
216	3115.51	214974
217	2700.32	52294
223	2230.42	59451
238	3894.39	220543
241	1081.42	8409
243	5172.13	285226
250	1358.21	40064
266	7808.08	997778
4675	10897.8	1517312
4678	3002.86	205490
4679	7833.83	1454492
4680	6848.97	784517
4682	1461.2	132597
4685	5458.58	1042458
4703	7248.06	947255
4704	1068.54	353564
4707	5300.87	1246125
4710	2690.67	558095
4713	6272.86	1494111
4714	4528.43	666633
4715	1252	46885
4716	3089.76	255100
4878	7666.47	1508519
4889	9951.6	1089923
4977	1596.38	110096
5002	2436.41	245210
5003	962.332	3255
5023	1136.13	2915
Cal-3561	2394.56	178170
Cal-3570	2307.66	167269
Cal-3606	2693.89	239392
Cal-3648	2117.77	300811
Cal-3690	1589.94	5218
Cal-3692	1969.72	31803
Cal-3741	1519.13	29677
Cal-3757	1316.37	11580
Cal-3777	4203.36	273432
Cal-3803	1149.01	8062
Cal-3827	2584.46	302129
Cal-3834	1615.69	27688
thresolds	1295.02	3459.63

## Sheet: Fig3f
		SARs-CoV2		SARS-CoV	SARS-CoV-2 1x				Cov 1x					Cov2 2x		Cov 2x		Cov2 3x		Cov3x
30	94.6	96.9	98	98.6	94.5	95.1	94.7	95.1	97.8	97.7	97.8	98.5	94.4	95.4	93	92	93.6	93.5	95.9	96.5
10	82	86	90.3	90.9	82	82.3	88.3	89	88.9	87.2	92.3	91.3	75.8	78.4	73.8	76.1	74.4	72.4	80.1	81.6
3	51.7	53.5	67.7	69.3	48.7	49.1	64.4	65.6	64.6	64.3	72.5	72.1	42.8	44.7	43.8	44.1	39.3	38.2	51.8	53.6
1	23.2	26.9	38	40.1	21.7	21.9	33.3	33.1	34	34	43.6	41.4	17.6	19.4	19	19.6	16	16.1	26.5	26.2
0.3	9.03	9.24	16.8	17.5	8.48	8.87	13.2	14.1	15.1	16	18.4	23.2	6.22	6.73	7.59	6.93	5.87	6.41	9.23	10.1
0.1	3.77	4.03	6.86	6.88	3.36	3.08	5.5	5.06	6.16	6.16	7.16	7.88	2.48	2.49	2.88	3	2.24	2.51	3.83	3.91
0.03	1.31	1.51	2.43	2.27	1.22	1.29	1.91	2.19	2.84	2.47	2.96	2.36	1.05	0.97	1.07	0.97	0.73	0.73	1.83	1.32
0.01	0.53	0.54	1.05	1.11	0.37	0.33	1.05	0.57	0.92	0.95	0.95	1.15	0.43	0.39	0.5	0.51	0.27	0.38	0.61	0.6
0	0.014	0.00337	0	0	0.00712	0.00338	0	0	0.0035	0	0	0	0.023	0.011	0	0	0.00449	0.00671	0.00342	0.00404

## Sheet: Fig4c
		SARS-CoV-2 NAb1			Cov1 non neutralizing			SARS-CoV-2 non-neutralizing			SARS- sACE2 #2			SARS- Nab1			Cov-2 sACE2 #2			Cov-1 sACE2 #1			Cov -2 sACE2#1
0		100	100	100	100	100		100	100	100	100	100	100	100	100	100	100	100	100	100	100
1		100						96.0526									100
3		94.7368						92.7632									100						100	100
10		91.4474	73.913	89.9314	71.9512	92.6136		96.7105	105.405	94.7826		94.9438	98.1132		99.0596	107.609	100	103.361	102.251	91.6168	92.5466		117.571	100
30		74.3421	62.8261	81.6934	60.6098	84.375		87.5	97.2973	73.2609		94.382	101.258		102.194	109.472	100	92.542	95.8199	92.2156	93.1677		103.876	93.7063
102		51.0526	53.913	50.5721	64.0244	68.4659		88.1579	81.3268	72.1739	87.5676	86.5169	98.1132	89.1304	102.508	106.366	100	98.2143	92.0686	79.0419	79.5031		82.5581	85.1981
3x102		19.4737	22.1739	21.2815	48.9024	65.9091		78.2895	67.5676	74.5652	85.4054	81.4607	89.3082	91.8478	118.652	111.801	85.7143	83.1933	78.7781	55.2096	55.0932		54.7804	49.3007
103		5.26316	4.34783	6.86499	35.7317	47.1591		68.4211	69.2875	65	78.9189	63.4831	73.5849	91.3043	112.069	123.758	64.8571	57.8782	55.9486	34.7904	33.0435		21.1886	15.5012
3x103		1.11842	2.82609	1.83066	30.9756	40.625		81.5789	65.602	69.1304	54.5946	42.6404	46.9182	94.5652	117.555	113.199	31.7857	23.9496	20.7931	15.8683	17.7019		3.61757	3.37995
104		0.151316	0.161522	0.251716	36.0976	40.625		69.0789	100	100	31.6757	20.1124	23.7736	86.9565	115.517	111.491	8.28571	6.09244	7.28832	7.24551	7.8882		0.490956	0.839161

## Sheet: Fig4d
		SARS-CoV-2 sACE2 #1			SARS-CoV-2 Nab1			SARS-CoV-2 NAb4			SARS-CoV-2 Nab2			SARS-CoV-2 Nab3			cov2 sACE2 #2
0		100	100	100	100	100	100	100	100		100	100	100	100	100	100	100	100	100
1		100			100
3		97.6744			94.7368
10		100	117.571	100	91.4474	73.913	89.9314	93.6893	93.6937		85.3301	86.1678	89.7862	87.3385	79.3926	82.7586	99.2524	103.361	102.251
30		93.0233	103.876	93.7063	74.3421	62.8261	81.6934	91.2621	100.1		85.0856	73.6961	76.4846	60.9819	56.3991	75.1232	98.5391	92.542	95.8199
102		83.7209	82.5581	85.1981	51.0526	53.913	50.5721	78.0583	90.8909		65.0367	59.8639	72.9216	40.3101	15.1844	21.6749	99.8367	98.2143	92.0686
3x102		62.4806	54.7804	49.3007	19.4737	22.1739	21.2815	68.2524	77.6777		50.8557	41.9501	56.2945	6.97674	1.60521	3.20197	85.7143	83.1933	78.7781
103		27.8295	21.1886	15.5012	5.26316	4.34783	6.86499	54.466	57.0571		15.8924	22.6757	21.1401	0.516796	0.0796095	0.0935961	64.8571	57.8782	55.9486
3x103		6.51163	3.61757	3.37995	1.11842	2.82609	1.83066	39.1262	37.6376		2.44499	3.40136	4.27553	1.00775	0.15987	0.0931034	31.7857	23.9496	20.7931
104		0.930233	0.490956	0.839161	0.151316	0.161522	0.251716	17.8641	22.2222		0.0814	0.408163	0.285036	0.0941	0.238612	0.270936	8.28571	6.09244	7.28832
